# Supplementary material for: Effects of Lysophospholipids on the Antioxidant Capacity, Digestive Performance, and Intestinal Microbiota of Litopenaeus vannamei
Source: Biology (Basel). 2025 Jan 17;14(1):90. doi: 10.3390/biology14010090 (PMC11761955; doi:10.3390/biology14010090)
Supplement: Supplementary file 1 [file biology-14-00090-s001.zip]

Archive with 1 entries (1 files):
- biology-3405399-supplementary.pdf
